# Supplementary material for: Assessment of Maternal Exposure to Mycotoxins During Pregnancy Through Biomarkers in Fetal and Neonatal Tissues
Source: Toxins (Basel). 2025 Oct 21;17(10):518. doi: 10.3390/toxins17100518 (PMC12567740; doi:10.3390/toxins17100518)
Supplement: Supplementary file 1 [file toxins-17-00518-s001.zip]

Archive with 1 entries (1 files):
- toxins-3874244-supplementary.pdf
